# Supplementary material for: Bio-Skin-Inspired Flexible Pressure Sensor Based on Carbonized Cotton Fabric for Human Activity Monitoring
Source: Sensors (Basel). 2024 Jul 3;24(13):4321. doi: 10.3390/s24134321 (PMC11243851; doi:10.3390/s24134321)
Supplement: Supplementary file 1 [file sensors-24-04321-s001.zip]

Archive with 1 entries (1 files):
- sensors-3044542-supplementary.pdf
